# Supplementary material for: Vis LED Photo-Fenton Degradation of 124-Trichlorobenzene at a Neutral pH Using Ferrioxalate as Catalyst
Source: Int J Environ Res Public Health. 2022 Aug 7;19(15):9733. doi: 10.3390/ijerph19159733 (PMC9367996; doi:10.3390/ijerph19159733)
Supplement: Supplementary file 1 [file ijerph-19-09733-s001.zip]

Archive with 1 entries (1 files):
- ijerph-1835892-supplementary.pdf
